# Supplementary material for: Relationships between traditional larval indices and meteorological factors with the adult density of Aedes albopictus captured by BG-mosquito trap
Source: PLoS One. 2020 Jun 11;15(6):e0234555. doi: 10.1371/journal.pone.0234555 (PMC7289416; doi:10.1371/journal.pone.0234555)
Supplement: S1 Data — (XLS) [file pone.0234555.s001.xls]

## Sheet: Sheet1
月崇	日崇	Time	分组	BI	CI	HI	Mosquito	Mosquito(female)	Precipitation	Average air pressure	Average humidity	Sunshine hours	Average temperature	Average maximum temperature	Average minimum temperature	Average wind speed	Precipitation pre1	Average air pressure pre1	Average humidity pre1	Sunshine hours pre1	Average temperature pre1	Average maximum temperature pre1	Average minimum temperature pre1	Average wind speed pre1	Precipitation pre2	Average air pressure pre2	Average humidity pre2	Sunshine hours pre2	Average temperature pre2	Average maximum temperature pre2	Average minimum temperature pre2	Average wind speed pre2	Precipitation pre3	Average air pressure pre3	Average humidity pre3	Sunshine hours pre3	Average temperature pre3	Average maximum temperature pre3	Average minimum temperature pre3	Average wind speed pre3	Precipitation pre4	Average air pressure pre4	Average humidity pre4	Sunshine hours pre4	Average temperature pre4	Average maximum temperature pre4	Average minimum temperature pre4	Average wind speed pre4
4	26	1	1	36	6.89655	20	4.66667	4.66667	0	10071	58	70	215	272	167	14	47.7143	10058.4	64.7143	61.4286	218.143	267.429	176.429	17.2857	101.857	10086.4	75.1429	48.5714	177.429	231	136.857	16.1429	50.1429	10098.1	53.4286	74.2857	179	239.143	123.714	21.7143	3	10071.6	61.2857	71.4286	222.857	278.714	175.714	19.7143
4	27	1	2	62.2642	12.7907	41.5094	2	0.666667	0	10097	63	0	230	273	202	17	47.7143	10058.1	65.5714	55.7143	217.143	262.857	179.143	17.1429	86.1429	10090.1	70.1429	64.2857	180	237.143	130.429	14.8571	49	10098	53.4286	74.2857	185.571	250.857	130.286	19.8571	19.8571	10066.9	66.4286	60	213.857	264	174.286	22.5714
5	3	2	1	168	28.3784	58	2	2	0	10118	53	90	206	261	178	23	148.714	10060.7	74	24.2857	231.857	283.429	201.429	14.7143	47.7143	10058.4	64.7143	61.4286	218.143	267.429	176.429	17.2857	101.857	10086.4	75.1429	48.5714	177.429	231	136.857	16.1429	50.1429	10098.1	53.4286	74.2857	179	239.143	123.714	21.7143
5	4	2	2	80	17.4672	42	3.33333	2.66667	0	10105	51	110	224	286	157	15	148.714	10067.4	73.2857	27.1429	230.571	281.857	203	16	47.7143	10058.1	65.5714	55.7143	217.143	262.857	179.143	17.1429	86.1429	10090.1	70.1429	64.2857	180	237.143	130.429	14.8571	49	10098	53.4286	74.2857	185.571	250.857	130.286	19.8571
5	10	3	1	150	27.5735	62	2.66667	2	0	10111	62	70	209	261	168	27	38.2857	10063.1	67.5714	55.7143	219.286	263.714	181.857	16.2857	148.714	10060.7	74	24.2857	231.857	283.429	201.429	14.7143	47.7143	10058.4	64.7143	61.4286	218.143	267.429	176.429	17.2857	101.857	10086.4	75.1429	48.5714	177.429	231	136.857	16.1429
5	11	3	2	192	35.0365	68	2.66667	2	0	10064	61	70	230	288	175	12	38.2857	10062.1	68.8571	52.8571	219.714	263.714	180.429	16.8571	148.714	10067.4	73.2857	27.1429	230.571	281.857	203	16	47.7143	10058.1	65.5714	55.7143	217.143	262.857	179.143	17.1429	86.1429	10090.1	70.1429	64.2857	180	237.143	130.429	14.8571
5	17	4	1	158	47.3054	58	5.33333	4	0	9964	51	110	320	370	264	18	15.1429	10024	66.5714	85.7143	267.714	324.714	220.429	16.7143	38.2857	10063.1	67.5714	55.7143	219.286	263.714	181.857	16.2857	148.714	10060.7	74	24.2857	231.857	283.429	201.429	14.7143	47.7143	10058.4	64.7143	61.4286	218.143	267.429	176.429	17.2857
5	18	4	2	98	41.8803	48	3.33333	2.66667	0	9979	59	100	313	365	268	24	15.1429	10003	65	91.4286	283.571	340.286	234.143	15.4286	38.2857	10062.1	68.8571	52.8571	219.714	263.714	180.429	16.8571	148.714	10067.4	73.2857	27.1429	230.571	281.857	203	16	47.7143	10058.1	65.5714	55.7143	217.143	262.857	179.143	17.1429
5	24	5	1	128	27.7056	52	11.3333	9.33333	0	10023	68	60	243	302	195	11	196.571	10015.7	76.1429	40	258	305.429	227.571	18.7143	15.1429	10024	66.5714	85.7143	267.714	324.714	220.429	16.7143	38.2857	10063.1	67.5714	55.7143	219.286	263.714	181.857	16.2857	148.714	10060.7	74	24.2857	231.857	283.429	201.429	14.7143
5	25	5	2	133.333	43.038	47.0588	3.33333	3.33333	0	9964	66	90	291	358	238	9	196.571	10024.1	78.5714	32.8571	247	295.714	217.714	17.7143	15.1429	10003	65	91.4286	283.571	340.286	234.143	15.4286	38.2857	10062.1	68.8571	52.8571	219.714	263.714	180.429	16.8571	148.714	10067.4	73.2857	27.1429	230.571	281.857	203	16
5	31	6	1	146	31.7391	62	0	0	218	10055	93	0	207	256	191	25	40	10010.1	77	27.1429	258.857	299.143	228	13.8571	196.571	10015.7	76.1429	40	258	305.429	227.571	18.7143	15.1429	10024	66.5714	85.7143	267.714	324.714	220.429	16.7143	38.2857	10063.1	67.5714	55.7143	219.286	263.714	181.857	16.2857
6	1	6	2	134	40.8537	64	2	2	2	10079	73	80	221	271	186	21	71.1429	10014.7	80.5714	18.5714	253.714	292.571	227.429	15.8571	196.571	10024.1	78.5714	32.8571	247	295.714	217.714	17.7143	15.1429	10003	65	91.4286	283.571	340.286	234.143	15.4286	38.2857	10062.1	68.8571	52.8571	219.714	263.714	180.429	16.8571
6	7	7	1	223.529	51.1211	70.5882	11.3333	8.66667	0	10022	78	20	262	316	223	12	79.2857	10050	82.7143	12.8571	220	256.429	197.286	15.4286	40	10010.1	77	27.1429	258.857	299.143	228	13.8571	196.571	10015.7	76.1429	40	258	305.429	227.571	18.7143	15.1429	10024	66.5714	85.7143	267.714	324.714	220.429	16.7143
6	8	7	2	162	53.2895	68	1.33333	0.666667	2	9996	81	0	267	293	245	20	48.1429	10045.3	80.5714	15.7143	227.857	265	201.857	13.5714	71.1429	10014.7	80.5714	18.5714	253.714	292.571	227.429	15.8571	196.571	10024.1	78.5714	32.8571	247	295.714	217.714	17.7143	15.1429	10003	65	91.4286	283.571	340.286	234.143	15.4286
6	14	8	1	172	45.9893	56	4.66667	3.33333	0	9945	53	90	273	319	239	20	102.571	9971.29	76	40	258.857	307.143	223.857	15.4286	79.2857	10050	82.7143	12.8571	220	256.429	197.286	15.4286	40	10010.1	77	27.1429	258.857	299.143	228	13.8571	196.571	10015.7	76.1429	40	258	305.429	227.571	18.7143
6	15	8	2	164	66.129	64	6	5.33333	0	9969	59	90	276	322	228	24	102.571	9960.29	72.4286	50	260.429	307.571	226.143	16.5714	48.1429	10045.3	80.5714	15.7143	227.857	265	201.857	13.5714	71.1429	10014.7	80.5714	18.5714	253.714	292.571	227.429	15.8571	196.571	10024.1	78.5714	32.8571	247	295.714	217.714	17.7143
6	21	9	1	134	44.3709	58	5.33333	4.66667	36	10001	88	0	236	263	216	16	53	9961.86	65	75.7143	276.714	328.429	234.857	20.7143	102.571	9971.29	76	40	258.857	307.143	223.857	15.4286	79.2857	10050	82.7143	12.8571	220	256.429	197.286	15.4286	40	10010.1	77	27.1429	258.857	299.143	228	13.8571
6	22	9	2	124	32.9787	62	3.33333	2.66667	43	9986	83	0	246	279	225	19	58.1429	9969.86	70	62.8571	271.429	320.429	231.571	20.1429	102.571	9960.29	72.4286	50	260.429	307.571	226.143	16.5714	48.1429	10045.3	80.5714	15.7143	227.857	265	201.857	13.5714	71.1429	10014.7	80.5714	18.5714	253.714	292.571	227.429	15.8571
6	28	10	1	176	45.8333	72	3.33333	2.66667	0	9957	59	60	325	363	293	16	12.8571	9997.14	77.4286	54.2857	274	317.143	240.571	16.7143	53	9961.86	65	75.7143	276.714	328.429	234.857	20.7143	102.571	9971.29	76	40	258.857	307.143	223.857	15.4286	79.2857	10050	82.7143	12.8571	220	256.429	197.286	15.4286
6	29	10	2	136	48.227	76	5.33333	4	34	9949	71	30	291	332	259	12	7.71429	9990.86	73.2857	62.8571	286.714	331.429	251.571	16.7143	58.1429	9969.86	70	62.8571	271.429	320.429	231.571	20.1429	102.571	9960.29	72.4286	50	260.429	307.571	226.143	16.5714	48.1429	10045.3	80.5714	15.7143	227.857	265	201.857	13.5714
7	5	11	1	98	29.3413	52	15.3333	11.3333	3	9918	83	50	292	349	263	16	170	9944.57	79.4286	32.8571	281.571	325	254.429	14.7143	12.8571	9997.14	77.4286	54.2857	274	317.143	240.571	16.7143	53	9961.86	65	75.7143	276.714	328.429	234.857	20.7143	102.571	9971.29	76	40	258.857	307.143	223.857	15.4286
7	6	11	2	122	36.5269	58	8.66667	6.66667	19	9927	86	10	278	321	258	12	170.429	9939	82.8571	31.4286	276.857	323	250.143	14.7143	7.71429	9990.86	73.2857	62.8571	286.714	331.429	251.571	16.7143	58.1429	9969.86	70	62.8571	271.429	320.429	231.571	20.1429	102.571	9960.29	72.4286	50	260.429	307.571	226.143	16.5714
7	12	12	1	70	18.8172	40	12.6667	10	0	9992	69	80	298	340	267	27	84.7143	9962.71	74.2857	75.7143	295.714	345.857	263.857	20.7143	170	9944.57	79.4286	32.8571	281.571	325	254.429	14.7143	12.8571	9997.14	77.4286	54.2857	274	317.143	240.571	16.7143	53	9961.86	65	75.7143	276.714	328.429	234.857	20.7143
7	13	12	2	90	36.8852	46	4	2.66667	0	10009	63	80	306	350	273	27	84.2857	9973.29	72.2857	80	296.571	344.571	264.429	22.2857	170.429	9939	82.8571	31.4286	276.857	323	250.143	14.7143	7.71429	9990.86	73.2857	62.8571	286.714	331.429	251.571	16.7143	58.1429	9969.86	70	62.8571	271.429	320.429	231.571	20.1429
7	19	13	1	68	26.7717	38	12.6667	10.6667	0	9997	53	130	320	367	274	27	0	10005	60.1429	100	309	352.857	269	22.8571	84.7143	9962.71	74.2857	75.7143	295.714	345.857	263.857	20.7143	170	9944.57	79.4286	32.8571	281.571	325	254.429	14.7143	12.8571	9997.14	77.4286	54.2857	274	317.143	240.571	16.7143
7	20	13	2	64	35.9551	34	2	2	0	9979	56	120	323	366	277	21	0	10005.7	57.8571	107.143	312.143	356.714	270	22.8571	84.2857	9973.29	72.2857	80	296.571	344.571	264.429	22.2857	170.429	9939	82.8571	31.4286	276.857	323	250.143	14.7143	7.71429	9990.86	73.2857	62.8571	286.714	331.429	251.571	16.7143
7	26	14	1	70	36.4583	46	11.3333	9.33333	0	9985	64	70	319	372	289	21	36.8571	9964.86	63.8571	90	312.286	362.714	272	20.8571	0	10005	60.1429	100	309	352.857	269	22.8571	84.7143	9962.71	74.2857	75.7143	295.714	345.857	263.857	20.7143	170	9944.57	79.4286	32.8571	281.571	325	254.429	14.7143
7	27	14	2	66	38.8235	40	4.66667	4	68	9994	71	80	301	378	257	12	36.8571	9963.14	65.4286	81.4286	312.143	363.429	274.143	20	0	10005.7	57.8571	107.143	312.143	356.714	270	22.8571	84.2857	9973.29	72.2857	80	296.571	344.571	264.429	22.2857	170.429	9939	82.8571	31.4286	276.857	323	250.143	14.7143
8	2	15	1	47.0588	16.3265	31.3725	17.3333	15.3333	0	9955	71	50	297	362	261	16	22.1429	9979.29	68.2857	84.2857	307.143	369.143	265.857	16	36.8571	9964.86	63.8571	90	312.286	362.714	272	20.8571	0	10005	60.1429	100	309	352.857	269	22.8571	84.7143	9962.71	74.2857	75.7143	295.714	345.857	263.857	20.7143
8	3	15	2	110	36.1842	46	4.66667	4.66667	262	9936	81	40	289	326	254	15	22.1429	9975	69.2857	81.4286	304	367.714	261.857	15.2857	36.8571	9963.14	65.4286	81.4286	312.143	363.429	274.143	20	0	10005.7	57.8571	107.143	312.143	356.714	270	22.8571	84.2857	9973.29	72.2857	80	296.571	344.571	264.429	22.2857
8	9	16	1	60	26.087	28	22	16.6667	0	9977	59	110	326	371	284	21	37.4286	9966.71	68.7143	87.1429	308.143	362.286	266.857	16.1429	22.1429	9979.29	68.2857	84.2857	307.143	369.143	265.857	16	36.8571	9964.86	63.8571	90	312.286	362.714	272	20.8571	0	10005	60.1429	100	309	352.857	269	22.8571
8	10	16	2	50	34.7222	26	5.33333	3.33333	0	9965	57	110	329	379	286	23	37.4286	9969.86	67	95.7143	312.286	363.571	270.143	16.8571	22.1429	9975	69.2857	81.4286	304	367.714	261.857	15.2857	36.8571	9963.14	65.4286	81.4286	312.143	363.429	274.143	20	0	10005.7	57.8571	107.143	312.143	356.714	270	22.8571
8	16	17	1	72	37.1134	36	15.3333	12.6667	0	9932	64	100	313	360	278	15	25.8571	9944.86	65.7143	97.1429	311.714	360	271.286	22.4286	37.4286	9966.71	68.7143	87.1429	308.143	362.286	266.857	16.1429	22.1429	9979.29	68.2857	84.2857	307.143	369.143	265.857	16	36.8571	9964.86	63.8571	90	312.286	362.714	272	20.8571
8	17	17	2	54	36	30	6.66667	5.33333	0	9886	68	0	304	340	280	23	25.8571	9938.43	66.4286	95.7143	309.857	358.429	270.429	21.5714	37.4286	9969.86	67	95.7143	312.286	363.571	270.143	16.8571	22.1429	9975	69.2857	81.4286	304	367.714	261.857	15.2857	36.8571	9963.14	65.4286	81.4286	312.143	363.429	274.143	20
8	23	18	1	60	35.7143	42	8	8	0	9943	68	80	299	342	267	16	11	9933.14	70.7143	68.5714	304.857	347.143	276.714	19.7143	25.8571	9944.86	65.7143	97.1429	311.714	360	271.286	22.4286	37.4286	9966.71	68.7143	87.1429	308.143	362.286	266.857	16.1429	22.1429	9979.29	68.2857	84.2857	307.143	369.143	265.857	16
8	24	18	2	84	34.4262	48	8	6.66667	0	9969	57	50	285	320	255	21	11	9934.71	71.2857	65.7143	302.857	344.571	275.143	19.8571	25.8571	9938.43	66.4286	95.7143	309.857	358.429	270.429	21.5714	37.4286	9969.86	67	95.7143	312.286	363.571	270.143	16.8571	22.1429	9975	69.2857	81.4286	304	367.714	261.857	15.2857
8	30	19	1	52	29.5455	34	19.3333	15.3333	0	10000	62	100	301	346	268	22	19.5714	9972.29	73.4286	57.1429	285.143	325.714	256	21.2857	11	9933.14	70.7143	68.5714	304.857	347.143	276.714	19.7143	25.8571	9944.86	65.7143	97.1429	311.714	360	271.286	22.4286	37.4286	9966.71	68.7143	87.1429	308.143	362.286	266.857	16.1429
8	31	19	2	84	31.8182	42	11.3333	9.33333	5	10021	72	30	286	321	271	25	19.5714	9980.43	72.5714	60	285.429	326.286	256.143	22.1429	11	9934.71	71.2857	65.7143	302.857	344.571	275.143	19.8571	25.8571	9938.43	66.4286	95.7143	309.857	358.429	270.429	21.5714	37.4286	9969.86	67	95.7143	312.286	363.571	270.143	16.8571
9	6	20	1	88	32.8358	48	8.66667	8	0	9977	58	80	317	369	275	19	5.57143	9990.29	65.1429	84.2857	302.429	348.714	269.571	20	19.5714	9972.29	73.4286	57.1429	285.143	325.714	256	21.2857	11	9933.14	70.7143	68.5714	304.857	347.143	276.714	19.7143	25.8571	9944.86	65.7143	97.1429	311.714	360	271.286	22.4286
9	7	20	2	92.1569	39.4958	47.0588	5.33333	4.66667	37	10016	77	0	253	333	224	19	5.57143	9987	64.5714	81.4286	304.714	352	270.571	19.5714	19.5714	9980.43	72.5714	60	285.429	326.286	256.143	22.1429	11	9934.71	71.2857	65.7143	302.857	344.571	275.143	19.8571	25.8571	9938.43	66.4286	95.7143	309.857	358.429	270.429	21.5714
9	13	21	1	52	32.5	32	2.66667	2.66667	0	10053	75	70	272	327	233	12	32	10055.1	75	38.5714	247.286	291.429	218	17.8571	5.57143	9990.29	65.1429	84.2857	302.429	348.714	269.571	20	19.5714	9972.29	73.4286	57.1429	285.143	325.714	256	21.2857	11	9933.14	70.7143	68.5714	304.857	347.143	276.714	19.7143
9	14	21	2	88	40.367	62	2.66667	2.66667	0	10056	71	90	288	345	244	19	32	10066	77.4286	37.1429	240.857	285.429	212	16.8571	5.57143	9987	64.5714	81.4286	304.714	352	270.571	19.5714	19.5714	9980.43	72.5714	60	285.429	326.286	256.143	22.1429	11	9934.71	71.2857	65.7143	302.857	344.571	275.143	19.8571
9	20	22	1	57.1429	26.4151	36.7347	8	6	0	10020	65	60	313	379	271	14	0.571429	10058.1	71.4286	74.2857	289.286	339.857	254.143	19.5714	32	10055.1	75	38.5714	247.286	291.429	218	17.8571	5.57143	9990.29	65.1429	84.2857	302.429	348.714	269.571	20	19.5714	9972.29	73.4286	57.1429	285.143	325.714	256	21.2857
9	21	22	2	98.0392	35.2113	56.8627	3.33333	2.66667	5	10042	73	70	289	369	246	24	0.571429	10053.4	70	72.8571	295.143	347.286	259.571	19.8571	32	10066	77.4286	37.1429	240.857	285.429	212	16.8571	5.57143	9987	64.5714	81.4286	304.714	352	270.571	19.5714	19.5714	9980.43	72.5714	60	285.429	326.286	256.143	22.1429
9	27	23	1	66	35.1064	34	24	19.3333	0	10081	76	0	214	235	196	13	7.28571	10068.6	70.5714	40	259.429	304.286	230.714	18.5714	0.571429	10058.1	71.4286	74.2857	289.286	339.857	254.143	19.5714	32	10055.1	75	38.5714	247.286	291.429	218	17.8571	5.57143	9990.29	65.1429	84.2857	302.429	348.714	269.571	20
9	28	23	2	84	46.6667	36	18	14.6667	0	10073	67	100	232	288	184	17	7.28571	10077.3	72.1429	31.4286	245.286	283.714	220	18.4286	0.571429	10053.4	70	72.8571	295.143	347.286	259.571	19.8571	32	10066	77.4286	37.1429	240.857	285.429	212	16.8571	5.57143	9987	64.5714	81.4286	304.714	352	270.571	19.5714
10	4	24	1	50	22.1239	30	12	10	0	10113	54	80	219	273	172	24	0	10087	56	74.2857	228.571	278.429	185.714	14.8571	7.28571	10068.6	70.5714	40	259.429	304.286	230.714	18.5714	0.571429	10058.1	71.4286	74.2857	289.286	339.857	254.143	19.5714	32	10055.1	75	38.5714	247.286	291.429	218	17.8571
10	5	24	2	62	30.0971	32	9.33333	8	0	10062	46	100	233	287	195	20	0	10091.6	52.8571	85.7143	229.286	283.857	182.286	16.4286	7.28571	10077.3	72.1429	31.4286	245.286	283.714	220	18.4286	0.571429	10053.4	70	72.8571	295.143	347.286	259.571	19.8571	32	10066	77.4286	37.1429	240.857	285.429	212	16.8571
10	11	25	1	32	12.1212	24	0.666667	0.666667	1	10177	63	90	171	219	135	19	23.4286	10099.1	59.5714	64.2857	216.714	273	174	19.7143	0	10087	56	74.2857	228.571	278.429	185.714	14.8571	7.28571	10068.6	70.5714	40	259.429	304.286	230.714	18.5714	0.571429	10058.1	71.4286	74.2857	289.286	339.857	254.143	19.5714
10	12	25	2	38	16.5217	28	1.33333	1.33333	0	10177	58	100	177	228	128	25	23.5714	10108.3	60.8571	65.7143	209.857	265.286	168.714	19	0	10091.6	52.8571	85.7143	229.286	283.857	182.286	16.4286	7.28571	10077.3	72.1429	31.4286	245.286	283.714	220	18.4286	0.571429	10053.4	70	72.8571	295.143	347.286	259.571	19.8571
10	18	26	1	45.098	15.9722	23.5294	10	8.66667	0	10134	71	80	175	231	128	21	19	10136.6	73.5714	45.7143	175.857	212	150.143	18	23.4286	10099.1	59.5714	64.2857	216.714	273	174	19.7143	0	10087	56	74.2857	228.571	278.429	185.714	14.8571	7.28571	10068.6	70.5714	40	259.429	304.286	230.714	18.5714
10	19	26	2	69.6429	26.5306	39.2857	5.33333	4.66667	0	10168	57	30	176	210	151	28	18.8571	10130.4	74.7143	44.2857	176.429	213.714	149.143	18.2857	23.5714	10108.3	60.8571	65.7143	209.857	265.286	168.714	19	0	10091.6	52.8571	85.7143	229.286	283.857	182.286	16.4286	7.28571	10077.3	72.1429	31.4286	245.286	283.714	220	18.4286
10	25	27	1	30	15.1515	22	3.33333	3.33333	18	10101	84	0	190	212	169	16	22.1429	10137.7	77.2857	25.7143	176.286	210.857	152.143	16.4286	19	10136.6	73.5714	45.7143	175.857	212	150.143	18	23.4286	10099.1	59.5714	64.2857	216.714	273	174	19.7143	0	10087	56	74.2857	228.571	278.429	185.714	14.8571
10	26	27	2	73.3333	30.5556	48.8889	0	0	25	10109	75	50	210	254	186	19	24.7143	10133	79.1429	14.2857	178.429	208.143	158	15.7143	18.8571	10130.4	74.7143	44.2857	176.429	213.714	149.143	18.2857	23.5714	10108.3	60.8571	65.7143	209.857	265.286	168.714	19	0	10091.6	52.8571	85.7143	229.286	283.857	182.286	16.4286
11	1	28	1	28	11.6667	26	2.66667	2.66667	0	10184	62	60	158	198	132	22	6.14286	10128	61.1429	71.4286	183.714	244	137.571	13.5714	22.1429	10137.7	77.2857	25.7143	176.286	210.857	152.143	16.4286	19	10136.6	73.5714	45.7143	175.857	212	150.143	18	23.4286	10099.1	59.5714	64.2857	216.714	273	174	19.7143
11	2	28	2	48	25.2632	38	0	0	0	10176	63	0	157	180	129	23	3.57143	10139.9	58	80	179.143	242	132.286	14.4286	24.7143	10133	79.1429	14.2857	178.429	208.143	158	15.7143	18.8571	10130.4	74.7143	44.2857	176.429	213.714	149.143	18.2857	23.5714	10108.3	60.8571	65.7143	209.857	265.286	168.714	19
11	8	29	1	22	13.9241	20	0	0	0	10135	75	20	148	174	126	34	31	10144.1	78.1429	22.8571	185.143	221.429	158.286	17.8571	6.14286	10128	61.1429	71.4286	183.714	244	137.571	13.5714	22.1429	10137.7	77.2857	25.7143	176.286	210.857	152.143	16.4286	19	10136.6	73.5714	45.7143	175.857	212	150.143	18
11	9	29	2	32	18.1818	24	0.666667	0.666667	0	10157	68	80	137	196	89	13	31	10137.1	80	17.1429	183.714	218	157.429	19.5714	3.57143	10139.9	58	80	179.143	242	132.286	14.4286	24.7143	10133	79.1429	14.2857	178.429	208.143	158	15.7143	18.8571	10130.4	74.7143	44.2857	176.429	213.714	149.143	18.2857
11	15	30	1	20	7.75194	18	0	0	54	10122	91	0	146	158	133	16	28	10134.9	77.1429	24.2857	154	194.429	127.571	19	31	10144.1	78.1429	22.8571	185.143	221.429	158.286	17.8571	6.14286	10128	61.1429	71.4286	183.714	244	137.571	13.5714	22.1429	10137.7	77.2857	25.7143	176.286	210.857	152.143	16.4286
11	16	30	2	28	12.963	22	0	0	19	10142	90	0	146	154	138	15	35.7143	10133	79.4286	21.4286	153.714	192.143	128.571	16.4286	31	10137.1	80	17.1429	183.714	218	157.429	19.5714	3.57143	10139.9	58	80	179.143	242	132.286	14.4286	24.7143	10133	79.1429	14.2857	178.429	208.143	158	15.7143
11	22	31	1	20	5.52486	18	0	0	0	10198	67	50	131	159	111	18	43	10141.4	89.7143	0	133.429	146.571	121.143	16.2857	28	10134.9	77.1429	24.2857	154	194.429	127.571	19	31	10144.1	78.1429	22.8571	185.143	221.429	158.286	17.8571	6.14286	10128	61.1429	71.4286	183.714	244	137.571	13.5714
11	23	31	2	26	9.42029	20	0	0	0	10178	71	80	115	182	65	8	35.2857	10152.3	86.2857	7.14286	131.286	146.714	118	16.5714	35.7143	10133	79.4286	21.4286	153.714	192.143	128.571	16.4286	31	10137.1	80	17.1429	183.714	218	157.429	19.5714	3.57143	10139.9	58	80	179.143	242	132.286	14.4286
